# Supplementary material for: Physiologically based pharmacokinetic modeling supports investigation of potential drug-drug interactions in the pre- and early post-hematopoietic stem cell transplantation stages
Source: Front Pharmacol. 2025 May 2;16:1578643. doi: 10.3389/fphar.2025.1578643 (PMC12081248; doi:10.3389/fphar.2025.1578643)
Supplement: Supplementary file 1 [file Supplementaryfile1.xlsx]

## Sheet: Table S1
Table S1. Literature survey of available PBPK models of drugs used in the pre- and early post-HSCT phase.
Drugs	Software used	Subjects	Model objective	Investigated DDIs drugs	Ref.
Busulfan	PK-Sim	Adults HSCT patients	PK	NA	1
	PK-Sim	Children HSCT patients	PK	NA	2
	Simcyp	Adults HSCT patients	PK	NA	3
Phenytoin	GastroPlus	Rats	Solubility and PK	NA	4
	Simcyp	Pregnant women	PK	NA	5
	Simcyp	Paediatrics	PK	NA	6
	Simcyp	Children	PK	NA	7
	GastroPlus	Healthy subjects	DDI	Fluconazole, omeprazole and itraconazole	8
Voriconazole	PK-Sim	NA	DGI and DDI	Midazolam and alfentanil	9
	PK-Sim	Children	PK	NA	10
	PK-Sim	NA	DGI	NA	11
	PK-Sim	NA	DGI and DDI	Venetoclax	12
	PK-Sim	Solid organ recipients	DGI and DDI	Tacrolimus	13
	NA	A patient with sepsis	DDI	Flucloxacillin	14
	GastroPlus	Rat and healthy human	CSF PK	NA	15
	PK-Sim	NA	PK and DGI	NA	16
	PK-Sim	COVID-19 patients	DGI and disease-DDI	Ritonavir	17
	PK-Sim	NA	DGI and DDI	Tacrolimus	18
Posaconazole	Simcyp	Virtual populations	Bioequivalence and PK	NA	19
	Simcyp	NA	PK	NA	20
	Simcyp	NA	DDI	Venetoclax	21
	PK-Sim	Graft versus host disease patients	DDI	Ruxolitinib	22
	PK-Sim	Young Children	PK	NA	23
	PK-Sim	NA	DDI	Midazolam	24
	Simcyp	NA	PK and DDI	Midazolam	25
Itraconazole	PK-Sim	NA	DDI	Rifampicin, midazolam, and digoxin	26
	Simcyp	NA	DDI	Midazolam, simvastatin, triazolam, alprazolam, and quinidine	27
	PK-Sim	NA	DGI and DDI	Pioglitazone and repaglinide	28
	Simcyp	Healthy female volunteers	DDI	Molibresib	29
	Simcyp	Virtual achlorhydric populations	PK	NA	30
	Simcyp	Healthy subjects	PK and DDI	Midazolam	31
	Simcyp	Healthy male subjects	DDI	Venglustat	32
Fluconazole	PK-Sim	Children on ECMO	PK	NA	33
	PK-Sim	Infants	Plasma and CSF PK	NA	34
	Simcyp	Virtual populations	DDI	Pemafibrate	35
	PK-Sim	Infants	DDI	Sildenafil	36
	PK-Sim	NA	DGI and DDI	S-warfarin	37
Letermovir	Simcyp	HSCT recipients	DDI	Repaglinide and midazolam	38
	Simcyp	Healthy participants	PK and DDI	Everolimus	39
	Simcyp	Japanese renal transplant patients	DDI	Tacrolimus	40
Omeprazole	Simcyp	Healthy population	DGI	NA	41
	Simcyp	Caucasian, Chinese, and Japanese population	PK and DGI	NA	42
	Simcyp	Japanese subject	PK	NA	43
	PK-Sim	NA	DGI and DDI	Fluvoxamine and moclobemide	44
	Simcyp	NA	DDI	Nifedipine	45
	Phoenix WinNolin	NA	DGI	NA	46
	Simcyp	Obese, and post-gastric bypass populations	PK	NA	47
	GastroPlus	NA	PK	NA	48
	GastroPlus	Pediatrics	DDI	Fluconazole	49
Cyclosporine	ADAPT II	Pediatric with HSCT	PK	NA	50
	ADAPT II	Pediatric with bone marrow transplantation	PK	NA	51
	Simcyp	Virtual post-bariatric surgery population	PK	NA	52
	Matlab	NA	DDI	Repaglinide	53
	PK-Sim	NA	PK	NA	54
	Matlab	NA	DDI	Pitavastatin and fluvastatin	55
	Matlab	NA	DDI	Repaglinide	56
	Simcyp	Chinese healthy volunteers	DDI	Wuzhi Capsule	57
	Simcyp	Asian children with renal impairment	PK	NA	58
	Phoenix WinNonlin	NA	DDI	Atorvastatin, cerivastatin, pravastatin, rosuvastatin, fluvastatin, simvastatin, lovastatin, repaglinide and bosentan	59
	Matlab	NA	DDI	Pemafibrate	60
	PK-Sim	Renal transplant outpatients	PK	NA	61
	PK-Sim	NA	DDI	Methotrexate	62
Tacrolimus	NA	Adult liver transplant recipients	PK	NA	63
	GastroPlus	Healthy volunteers	PK	NA	64
	Simcyp	Chinese healthy volunteers	DDI	Wuzhi Capsule	65
	Simcyp	Pediatric and adult renal transplant patients	PK	NA	66
	Simcyp	Hhealthy Chinese and Caucasian populations	DGI, and DDI	Wuzhi capsule	67
	Simcyp	Healthy volunteers	DGI, and DDI	Wuzhi capsule	68
	Simcyp	Paediatrics and adults	DDI	Phenobarbital	69
	Simcyp	Renal to liver transplant patients	DGI, and PK	NA	70
	PK-Sim	kidney transplant patients	DGI, and PK	NA	71
	PK-Sim	NA	Food-drug interactions, DGI, and DDI	Voriconazole, itraconazole, and rifampicin	72
	PK-Sim	Solid organ recipients	DGI and DDI	Voriconazole	13
	Monolix	Chronic kidney disease	PK	NA	73
	Simcyp	Lung transplant recipients	DGI and DDI	Elexacaftor/tezacaftor/ivacaftor	74
	Simcyp	Japanese renal transplant patients	DDI	Letermovir	40
	Simbiology	Adult heart transplant recipients	DGI and PK	NA	75
	Simcyp	Paediatric kidney transplant recipients	DGI and PK	NA	76
	GastroPlus	Paediatric HSCT patients	DGI and PK	NA	77
	Simcyp	Transplant patients	DGI and PK	NA	78
	Simcyp	Healthy volunteers	Formulations and PK	NA	79
	PK-Sim	Pregnant women with infection disease	DGI and PK	NA	80
	PK-Sim	NA	DGI and DDI	Voriconazole	18
Sirolimus	Simcyp	NA	PK	NA	81
	Simcyp	Neonates and infants	PK	NA	82
	Simcyp	Healthy volunteer	DGI and PK	NA	83
Abbreviations: HSCT, hematopoietic stem cell transplantation; PK, pharmacokinetics; NA, not available; DDI, drug-drug interaction; DGI, drug-gene interaction; CSF, cerebral spinal fluid; ECMO, extracorporeal ,embrane oxygenation.

## Sheet: Table S2
Table S2. PBPK parameters of busulfan, phenytoin posaconazole, letermovir, fosaprepitant, aprepitant, cyclosporine, tacrolimus, and sirolimus.
Parameter	Busulfan 1-3	Phenytoin 4,5,84	Posaconazole 22	Letermovir 38,39	Fosaprepitant	Aprepitant 85	Cyclosporine 53,56,58,59,61,86	Sirolimus 81,82
Molecular weight (g/mol)	246.3	252.28	700.8	572.6	614.4	534.4	1202.64	914.2
Log P	-0.30 1	2.60 4, a, b	4.58	3.46 a, b	2.89 a, b	4.25 a, b	3.72 a, b	4.3
Protein binding	Albumin 2	Albumin 84	Albumin	α1-acid glycoprotein b	Unknown	Unknown	Unknown	Albumin
pKa, base			3.6	3.9 8	4.0 b	3.63 b
pKa, acid		8.15 5	4.6	7.2 8	1.05 b	6.59 b	11.83 b	9.96 b
fu	0.93 1	0.07 5, a	0.02 c	0.01 a	0.04 c	0.01 c	0.10 56,61, a	0.08 c
Solubility (pH) (mg/L)	5.16 b	45 (6.8) 4	7.72·10-3 (6.5)	10 (7.0) b	6.32 (7.0) b	19.4 (7.0) b	190 (7.0) 61	1.73 (7.0) b
Intestinal permeability (cm/s)	5.5·10-3 3	5.5·10-4 4	4.80·10-5 for tablets or capsules 7, a; 8.42·10-7 for suspension with dietary unknown; 5.08·10-7 for suspension with fasted; 1.51·10-6 for suspension with fed	2.1·10-4 8	5.85·10-8 d	2.52·10-6 d	4.17·10-7 61,86, a	1.50·10-5 a
Cellular permeability	PK-Sim Standard	PK-Sim Standard	PK-Sim Standard	PK-Sim Standard	PK-Sim Standard	PK-Sim Standard	PK-Sim Standard	PK-Sim Standard
Partition coefficients	Poulin and Theil	Rodgers and Rowland	Poulin and Theil	Rodgers and Rowland	Rodgers and Rowland	Rodgers and Rowland	Poulin and Theil	Poulin and Theil
CYP3A4 KM (µM)						2.90 a		6.3 a
CYP3A4 kcat (1/min)						1.19 a		1.11 a
CYP3A4 KM (µM)							0.50 61
CYP3A4 Vmax (nmol/min/g tissue)							0.78 61
CYP3A4 CLspec (μL/pM/min)				0.072 38
CYP2C19 KM (µM)		36.80 84				8.90 a
CYP2C19 kcat (1/min)		1.53 84				1.19 a
CYP2C9 KM (µM)		4.10 84
CYP2C9 kcat (1/min)		0.24 for NMs; 0.15 for IMs; 0.09 for PMs 84
CYP1A2 KM (µM)						8.90 a
CYP1A2 kcat (1/min)						1.19 a
UGT1A4 KM (µM)			15.9
UGT1A4 kcat (1/min)			16.52
UGT1A1 KM (µM)				29.5 38
UGT1A1 kcat (1/min)				0.59 38
OATP1B1 KM (µM)				0.01 38, a
OATP1B1 kcat (1/min)				2.2 38, a
OATP1B3 KM (µM)				0.01 38, a
OATP1B3 kcat (1/min)				2.2 38, a
GSTA1 KM (µM)	3680 1,2, a
GSTA1 Vmax (pmol/min/mg mic. protein)	10200 for adult; 10800 for children > 6 years 1,2, a
P-gp KM (µM)				0.22 a			1.50 59, a	2.36 a
P-gp kcat (1/min)				1.5 a			2.14 59, a	1.7 a
ATP1A2 CLint (1/min)					635.86 c
GFR fraction	1 3		1	1 d	45 a			2.2 c
Biliary clearance (L/h)							0.146 58, c
Renal elimination (L/h)		2.05·10-4					0.029 58
CYP3A4 Ki (µM)			5.22·10-3	0.15 a		0.09 85	2.0 13, a
CYP3A4 KI (µM)				35 38
CYP3A4 kinact (1/min)				0.047
OATP1B1 Ki (μM)				1.45 38			0.01 53, a
OATP1B3 Ki (μM)				0.55 39			0.01 53, a
UGT1A1 Ki (μM)				16.0 39
P-gp Ki (µM)				6.85 39			0.02 53, a
CYP2C9 EC50 (µM)		15.3 84				1.0 a
CYP2C9 Emax		1.9 84				5 a
CYP3A4 EC50 (µM)		7.7 84		1.90 38
CYP3A4 Emax		6.2 84		8.2 38
CYP2C19 EC50 (µM)		9.8 a		1.90 a
CYP2C19 Emax		1.7 a		8.2 a
UGT1A4 EC50 (µM)		6.3 a
UGT1A4 Emax		7.2 a
GSTA1 EC50 (µM)		10.3 a
GSTA1 Emax		6.2 a
Dissolution time (Weibull) (min)	30 a	60 a	150 for tablets or capsules; 40 for suspension a	100 a		180 for fed; 120 for fasted a	5 a	240 a
Lag time (min)		30 a	0 a	0 a		0 a
Dissolution shape (Weibull)	0.92 a	0.8 a	1.53 for tablets or capsules; 1.73 for suspension a	3.20 a		1.82 for fed; 0.82 for fasted a	1.12 a	0.82 a
Abbreviations: LogP, octanol/water partition ratio; pKa, acid dissociation constant; fu, fraction unbound; GFR, glomerular filtration rate;CLint, clearance from intrinsic liver; GFR, glomerular filtration rate; KM, Michaelis-Menten constant; kcat, maximum rate of metabolism or transport; Ki, concentration of inhibitor associated to half maximal inhibition; Kinact, inactivation rate of the enzyme;…
a, optimized by parameter identification steps; b, from drugbank database; c, from the package insert; d, from PK-SIM software library.

## Sheet: Table S3
Table S3. Published clinical data used to validate the PBPK model of drugs.
Drugs	Dosing regimen	n	Subjects	Male	Age	Weight	BMI	Cmax (μg/mL)			AUCτ (μg·h/mL)			Ref.
				(%)	(year)	(kg)	(kg/m2)	Observed	Predicted	Fold-error	Observed	Predicted	Fold-error
Busulfan	2 mg po qd D1	5	Patients with chronic myelocytic leukemia	60	41.2±8.6	64.0±12.3	NA	0.03±0.0	0.03±0.01	1	0.13±0.02 b	0.15±0.02	1.15385	87
	4 mg po qd D1	5	Patients with chronic myelocytic leukemia	60	41.2±8.6	64.0±12.3	NA	0.07±0.03	0.06±0.01	0.857143	0.29±0.07 b	0.30±0.04	1.03448	87
	6 mg po qd D1	5	Patients with chronic myelocytic leukemia	60	41.2±8.6	64.0±12.3	NA	0.08±0.03	0.08±0.01	1	0.37±0.09 b	0.44±0.04	1.18919	87
	1 mg/kg po qd D1	30	Patients undergoing bone marrow transplantation	NA	NA	NA	NA	1.05±0.06	0.96±0.26	0.914286	8.26±5.02 b	5.64±1.38	0.682809	88
	1 mg/kg iv qid D1-4	5	Patients with acute myeloblastic leukaemia	NA	38.5±7.9	79.0±9.1	NA	1.71±0.8	1.55±0.10	0.906433	7.59±2.18 c	6.0±0.52	0.790514	89
	1 mg/kg iv qid D1	18	Patients during conditioning therapy before bone marrow transplantation	33.3	38.2±7.9	71.9±14.4	NA	1.22±0.35	1.22±0.06	1	NA	NA	NA	90
	1 mg/kg iv qid D1-4	18	Patients during conditioning therapy before bone marrow transplantation	33.3	38.2±7.9	71.9±14.4	NA	1.51±0.49	1.55±0.10	1.02649	6.13±0.30 c	6.0±0.52	0.978793	90
	1.6 mg/kg iv bid D1-3.5	6	Patients with advanced hematologic malignant disease undergoing stem cell transplantation	NA	49.7±14.0	NA	NA	2.19	1.83	0.835616	13.9 d	9.8	0.705036	91
	3.2 mg/kg iv qd D1-4	6	Patients with advanced hematologic malignant disease undergoing stem cell transplantation	NA	43.7±6.3	NA	NA	3.75	3.69	0.984	22.5 a	19.6	0.871111	91
	0.8 mg/kg iv qd D1	22	Chinese patients before HSCT	59	20-54	46-97	NA	0.85±0.17	0.92±0.04	1.08235	2.90±0.48 c	3.21±0.19	1.1069	92
	0.8 mg/kg iv qid D1	18	Patients before HSCT	77.8	50-66	36.9-85	NA	0.87	0.92	1.05747	4.49 c	3.21	0.714922	93
	0.8 mg/kg iv qid D1-4	19	Patients before HSCT	77.8	50-66	36.9-85	NA	1.11	1.16	1.04505	4.86 c	4.43	0.911523	93
	0.8 mg/kg iv qid D1	19	Patients before HSCT	68.4	22-54	47.4-85.6	NA	0.87	0.92	1.05747	4.74 c	3.21	0.677215	93
	0.8 mg/kg iv qid D1-4	19	Patients before HSCT	68.4	22-54	47.4-85.6	NA	1.13	1.16	1.02655	4.88 c	4.43	0.907787	93
Phenytoin	300 mg iv qd D1	6	Healthy male subjects	100	NA	NA	NA	12.7±1.2	14.6±1.8	1.14961	173.6±15.8 a	157.5±73.1	0.907258	94
	300 mg po qd D1	6	Healthy male subjects	100	NA	NA	NA	3.8±0.2	4.3±1.0	1.13158	127.2±14.6 a	152.2±71.0	1.19654	94
	300 mg po qd D1-14	6	Healthy male subjects	100	NA	NA	NA	8.1±0.7	8.2±3.2	1.01235	154.2±18.0 b	158.2±75.1	1.02594	94
	300 mg po qd D1	9	Healthy male subjects	100	21-43	58-94	NA	3.62±26.7	4.3±1.0	1.18785	96.7±30.5	152.2±71.0	1.57394	95
	300 mg po qd D1	9	Healthy male subjects	100	21-44	58-95	NA	3.63±20.6	4.3±1.0	1.18457	91.9±32.5	152.2±71.0	1.65615	95
	200 mg po qd D1-3 and 250 mg iv qd D4	20	Healthy male subjects	100	19-43	NA	NA	2.51±1.14 e	2.26±0.74	0.900398	120.0±45.4 b	97.6±41.3	0.813333	96
	200 mg po qd D18-22 and 250 mg iv qd D21	20	Healthy male subjects	100	19-43	NA	NA	2.80±1.22 e	2.66±1.26	0.95	125.9±40.8 b	98.2±46.5	0.779984	96
	250 mg po qd D5	9	Healthy male subjects	100	22-35	NA	NA	1.72 e	0.98	0.569767	146.3±49.6 f	109.0±68.4	0.745044	97
	300 mg po qd D8-22	16	Healthy male volunteers	100	21-40	77.4	NA	4.6±0.6	4.3±1.0	0.934783	143.8±39.2 a	152.2±71.0	1.05841	98
	300 mg iv qd D1 and 300 mg po qd D2-7	11	Male subjects	100	19-37	62-86	NA	11.91	9.82	0.824517	237 b	192.3	0.811392	99
	300 mg iv qd D1 and 300 mg po qd D2-17	11	Male subjects	100	19-37	62-86	NA	12.04	9.95	0.826412	243 b	196.9	0.810288	99
	200 mg po qd D1	12	Healthy subjects	100	20-45	28.9-104.3	NA	2.69	2.39	0.888476	38.6 b	42.7	1.10622	100
	200 mg po qd D1-10	12	Healthy subjects	100	20-45	28.9-104.3	NA	4.03	4.8	1.19107	67.5 b	89.9	1.33185	100
Posaconazole	suspension po 800 mg qd D1	18	Fasted healthy subjects	NA	26-44	63.6-100	NA	0.14±0.09	0.10±0.06	0.714286	3.9 b	3.59	0.920513	101
	suspension po 400 mg bid D1	18	Fasted healthy subjects	NA	26-44	63.6-100	NA	0.23±0.12	0.17±0.10	0.73913	7.7 b	5.86	0.761039	101
	suspension po 200 mg qid D1	18	Fasted healthy subjects	NA	26-44	63.6-100	NA	0.41±0.28	0.33±0.18	0.804878	12.4 b	10.65	0.858871	101
	iv 50 mg qd D1	9	Healthy subjects	54	18-56	NA	NA	0.71	0.68	0.957746	4.89 a	7.69	1.5726	102
	iv 100 mg qd D1	9	Healthy subjects	54	18-56	NA	NA	1.33	1.371	1.03083	11.2 a	15.3	1.36607	102
	iv 200 mg qd D1	9	Healthy subjects	54	18-56	NA	NA	2.25	2.74	1.21778	35.4 a	32.6	0.920904	102
	iv 250 mg qd D1	9	Healthy subjects	54	18-56	NA	NA	2.26	3.42	1.51327	41.5 a	40.8	0.983133	102
	iv 300 mg qd D1	9	Healthy subjects	54	18-56	NA	NA	2.84	4.11	1.44718	46.4 a	48.9	1.05388	102
	iv 300 mg qd D1	6	Healthy Chinese subjects	33.3	20-44	51-76	19-24	4	4.11	1.0275	59.9 a	48.9	0.816361	103
	tablet po 100 mg qd D1 fed	16	Healthy subjects	50	31.4±7.1	NA	26.1±3.0	0.33	0.34	1.0303	11.9 a	15.7	1.31933	104
	tablet po 100 mg qd D1 fasted	16	Healthy subjects	50	31.4±7.1	NA	26.1±3.0	0.36	0.34	0.944444	11.3 a	15.7	1.38938	104
	suspension po 100 mg qd D1 fed	16	Healthy subjects	50	31.4±7.1	NA	26.1±3.0	0.24	0.21	0.875	8.8 a	11.1	1.26136	104
	suspension po 100 mg qd D1 fasted	16	Healthy subjects	50	31.4±7.1	NA	26.1±3.0	0.08	0.07	0.875	3.42 a	5.03	1.47076	104
	tablet po 200 mg qd D1	5	Healthy subjects	50	47.7±8.2	74.9±14.1	NA	0.78	0.68	0.871795	23.0 a	29.5	1.28261	105
	tablet po 200 mg bid D6 and qd D7-D14	5	Healthy subjects	50	47.7±8.2	74.9±14.1	NA	1.8	1.67	0.927778	31.4 b	32.6	1.03822	105
	tablet po 400 mg qd D1	6	Healthy subjects	33	43.8±9.9	72.9±7.6	NA	1.29	1.36	1.05426	42.8 a	58.9	1.37617	105
	tablet po 400 mg bid D6 and qd D7-D14	6	Healthy subjects	33	43.8±9.9	72.9±7.6	NA	2.94	3.36	1.14286	56.6 b	65.4	1.15548	105
Letermovir	80 mg bid po D3-8	8	Healthy male subjects	100	31.9±8.1	NA	26.0±3.3	2.04±0.52	1.46±0.41	0.715686	8.55±3.51 d	5.78±2.18	0.676023	106
	80 mg bid po D8-11	14	Healthy male subjects	100	36.1±6.0	NA	24.3±2.4	1.80±0.69	1.46±0.41	0.811111	7.35±3.68 d	5.78±2.18	0.786395	106
	240 mg qd po D1-7	12	Healthy female participants	0	19-45	NA	22.4-30.9	9.68	7.54	0.778926	49.9 b	28	0.561122	107
	480 mg qd po D5	14	Healthy female participants	0	20-49	NA	23.0-32.0	13	14.3	1.1	71.5 b	59.8	0.836364	107
	480 mg qd po D1	14	Healthy adult women	0	34.3±11.3	46.5-87.8	19.8-31.3	15.1±5.0	13.7±4.1	0.907285	113±32.2 a	62.2±27.7	0.550442	108
	80 mg bid po D1-4.5	8	Healthy male subjects	100	18-55	NA	NA	1.76±0.50	1.44±0.55	0.818182	6.85±2.24 c	5.12±1.50	0.747445	109
	80 mg bid po D1-4.5	8	Healthy male subjects	100	18-55	NA	NA	1.80±0.49	1.44±0.55	0.8	5.72±1.22 c	5.12±1.50	0.895105	109
	240 mg qd po D1	8	Healthy Japanese female subjects	0	33.9±9.0	51.6±5.6	21.3±1.5	11.2±3.5	8.30±2.69	0.741071	67.0±34.2 a	49.3±18.1	0.735821	110
	480 mg qd po D1	8	Healthy Japanese female subjects	0	33.9±9.0	51.6±5.6	21.3±1.5	20.4±6.9	17.6±6.4	0.862745	190±76.7 a	117±33.3	0.615789	110
	720 mg qd po D1	8	Healthy Japanese female subjects	0	33.9±9.0	51.6±5.6	21.3±1.5	31.8±10.2	29.4±10.2	0.924528	336±171 a	242±66	0.720238	110
	240 mg qd iv D1	8	Healthy Japanese female subjects	0	38.8±13.1	54.7±8.2	21.0±1.7	19.0±3.2	13.5±4.1	0.710526	61.9±14.1 a	38.3±11.5	0.61874	110
	480 mg qd iv D1	8	Healthy Japanese female subjects	0	38.8±13.1	54.7±8.2	21.0±1.7	41.7±8.3	30.8±9.6	0.738609	183±54.5 a	124±42	0.677596	110
	960 mg qd iv D1	8	Healthy Japanese female subjects	0	38.8±13.1	54.7±8.2	21.0±1.7	81.2±12.7	65.1±21.2	0.801724	519±146 a	399±141	0.768786	110
	240 mg qd po D1	14	Healthy Japanese female subjects	0	44.0±12.1	59.1±9.2	22.7±2.6	8.78±2.30	8.30±2.69	0.94533	41.7±13.0 b	49.3±18.1	1.18225	110
	240 mg qd po D1-7	14	Healthy Japanese female subjects	0	44.0±12.1	59.1±9.2	22.7±2.6	10.1±2.8	9.51±2.48	0.941584	52.4±18.0 b	45.6±16.5	0.870229	110
	480 mg qd po D1	14	Healthy Japanese female subjects	0	44.0±12.1	59.1±9.2	22.7±2.6	23.4±8.0	17.6±6.4	0.752137	151±52 b	79.3±33.3	0.525166	110
	480 mg qd po D1-7	14	Healthy Japanese female subjects	0	44.0±12.1	59.1±9.2	22.7±2.6	22.7±9.1	20.3±8.1	0.894273	154±73 b	109±34	0.707792	110
	480 mg qd po D1-14	14	Healthy adult women	0	35±9	NA	27.1±4.4	14.3	16.7	1.16783	90.4 b	96.7	1.06969	111
Fosaprepitant (FOS) and Aprepitant (APR)	APR 100 mg 30 min iv	NA	Healthy subjects	NA	NA	NA	NA	4.3±1.2	4.50±0.38	1.04651	27.8±6.5 f	34.0±5.2	1.22302	112
	APR 130 mg 30 min iv	NA	Healthy subjects	NA	NA	NA	NA	6.1±1.5	5.85±0.49	0.959016	45.6±15.5 g	44.2±7.6	0.969298	112
	APR 130 mg 2 min iv	NA	Healthy subjects	NA	NA	NA	NA	13.9±3.8	11.3±1.1	0.81295	43.9±12.7 g	44.2±7.6	1.00683	112
	FOS 100 mg 30 min iv	76	Healthy subjects	NA	19-45	NA	NA	4.85	5.28	1.08866	1.30 a	1.67	1.28462	113
	FOS 100 mg 30 min iv for APR	76	Healthy subjects	NA	19-45	NA	NA	2.61	2.73	1.04598	22.9 a	27.1	1.18341	113
	FOS 115 mg 30 min iv	76	Healthy subjects	NA	19-45	NA	NA	5.35	6.07	1.13458	1.45 a	1.92	1.32414	113
	FOS 115 mg 30 min iv for APR	76	Healthy subjects	NA	19-45	NA	NA	3.1	3.14	1.0129	29.6 a	31.2	1.05405	113
	APR 125 mg po	76	Healthy subjects	NA	19-45	NA	NA	1.35	1.26	0.933333	27.8 a	33.9	1.21942	113
	APR 165 mg po fasted	42	Healthy adult subjects	76.2	18-43	NA	NA	1.74±0.54	1.52±0.25	0.873563	34.6±13.7 a	49.7±14.2	1.43642	114
	APR 165 mg po light-fat meal	42	Healthy adult subjects	76.2	18-43	NA	NA	1.87±0.62	1.73±0.34	0.925134	37.8±18.3 a	50.3±13.7	1.33069	114
	APR 165 mg po high-fat meal	42	Healthy adult subjects	76.2	18-43	NA	NA	2.36±0.91	1.73±0.34	0.733051	50.2±11.0 a	50.3±13.7	1.00199	114
	APR 185 mg po fasted	42	Healthy adult subjects	76.2	18-43	NA	NA	1.64±0.51	1.71±0.27	1.04268	39.1±14.7 a	55.7±15.9	1.42455	114
	APR 185 mg po light-fat meal	42	Healthy adult subjects	76.2	18-43	NA	NA	2.12±0.31	1.95±0.41	0.896226	51.1±13.9 a	56.7±15.3	1.10959	114
	APR 185 mg po high-fat meal	42	Healthy adult subjects	76.2	18-43	NA	NA	2.0±0.70	1.95±0.41	0.975	60.6±34.8 a	56.7±15.3	0.935644	114
	FOS 150 mg po for APR	42	Healthy subjects	76.2	18-43	NA	NA	4.15±1.15	4.21±0.51	1.01446	37.4±14.8 a	47.1±13.7	1.25936	114
	FOS 150 mg po for APR	50	Healthy adult subjects	64	35±10	78±14	27±4	NA	NA	NA	44.1±0.3 g	47.1±13.5	1.06803	115
	FOS 150 mg po	29	Healthy Chinese volunteers	89.7	25.3±5.1	63.0±6.9	22.1±1.9	6.03±1.65	6.18±1.11	1.02488	2.03±0.36 g	2.41±0.54	1.18719	116
	FOS 150 mg po for APR	29	Healthy Chinese volunteers	89.7	25.3±5.1	63.0±6.9	22.1±1.9	5.13±1.08	4.24±0.48	0.826511	66.3±20.0 g	45.9±10.1	0.692308	116
	FOS 150 mg po	29	Healthy Chinese volunteers	89.7	25.3±5.1	63.0±6.9	22.1±1.9	6.21±1.72	6.18±1.11	0.995169	2.13±0.42 g	2.41±0.54	1.13146	116
	FOS 150 mg po for APR	29	Healthy Chinese volunteers	89.7	25.3±5.1	63.0±6.9	22.1±1.9	5.08±1.30	4.24±0.48	0.834646	63.5±17.9 g	45.9±10.1	0.722835	116
Cyclosporine	7.5 mg/kg po with water	10	Healthy male subjects	100	27.6±6.5	76.0±9.2	NA	0.94±0.35	0.97±0.07	1.03191	6.72±2.62 a	10.1±3.5	1.50298	117
	7.5 mg/kg po with grapefruit juice	10	Healthy male subjects	100	27.6±6.5	76.0±9.2	NA	1.34±0.25	0.97±0.07	0.723881	10.7±3.4 a	10.1±3.5	0.943925	117
	2.5 mg/kg iv with water	10	Healthy male subjects	100	27.6±6.5	76.0±9.2	NA	2.60±1.14	2.55±0.32	0.980769	10.2±2.3 a	10.3±1.8	1.0098	117
	2.5 mg/kg iv with grapefruit juice	10	Healthy male subjects	100	27.6±6.5	76.0±9.2	NA	1.64±0.70	2.55±0.32	1.55488	11.0±1.8 a	10.3±1.8	0.936364	117
	150 mg po	18	Patients with psoriasis	NA	NA	80.3±11.5	NA	1.07±0.31	0.84±0.35	0.785047	3.47±1.02 d	4.18±1.34	1.20461	118
	150 mg po bid week 8	18	Patients with psoriasis	NA	NA	80.3±11.5	NA	1.28±0.34	0.99±0.39	0.773438	5.62±1.71 d	5.54±1.82	0.985765	118
	4.0 mg/kg po microemulsion formulation	9	African American and white subjects	100	28.9±2.4	93.5±5.7	NA	1.35±0.10	1.28±0.46	0.948148	7.43±0.56 b	7.25±2.69	0.975774	119
	4.0 mg/kg po	9	African American and white subjects	100	28.9±2.4	93.5±5.7	NA	0.87±0.08	1.28±0.46	1.47126	7.04±0.45 b	7.25±2.69	1.02983	119
	4.0 mg/kg po microemulsion formulation	9	African American and white subjects	100	32.1±6.6	83.1±4.8	NA	1.51±0.07	1.28±0.46	0.847682	4.83±0.32 b	7.25±2.69	1.50104	119
	4.0 mg/kg po	9	African American and white subjects	100	32.1±6.6	83.1±4.8	NA	0.92±0.08	1.28±0.46	1.3913	4.54±0.30 b	7.25±2.69	1.59692	119
	100 mg po bid D1-8	14	Renal transplant patients	85.7	20-71	50-95	NA	0.83	0.75	0.903614	2.73 d	3.9	1.42857	120
	100 mg po	13	Healthy subjects	76.9	22-43	56.0-97.8	NA	0.67±0.19	0.60±0.24	0.895522	1.89±0.46 b	3.24±0.75	1.71429	121
	100 mg po bid D1-21	9	Maintenance renal transplant patients	70	25-57	75±6	NA	1.06±0.27	0.75±0.32	0.707547	3.94±1.06 d	3.90±1.21	0.989848	122
	133 mg po bid D1-21	5	Maintenance renal transplant patients	70	25-57	75±6	NA	1.16±0.56	1.01±0.46	0.87069	4.08±1.56 d	5.56±1.94	1.36275	122
	100 mg po bid D11-15	24	Healthy Chinese subjects	83.3	25.0±4.2	NA	21.5±2.2	0.82±0.14	0.75±0.32	0.914634	3.02±0.49 d	3.90±1.21	1.29139	123
	300 mg po bid D1-8	37	Liver transplant patients	NA	NA	NA	NA	1.80±0.43	1.98±0.93	1.1	8.78±2.09 d	11.6±4.91	1.32118	124
	175 mg po bid D1-8	55	Liver transplant patients	NA	NA	NA	NA	1.33±0.47	1.27±0.46	0.954887	6.04±2.19 d	6.81±2.58	1.12748	124
	230 mg po bid D1-8	18	Liver transplant patients	NA	NA	NA	NA	1.56±0.74	1.65±0.70	1.05769	7.19±2.82 d	8.94±3.93	1.24339	124
	100 mg po bid D1-8	23	Liver transplant patients	NA	NA	NA	NA	0.73±0.26	0.75±0.32	1.0274	2.64±0.88 d	3.90±1.21	1.47727	124
	100 mg po bid D1-8	18	Liver transplant patients	NA	NA	NA	NA	0.66±0.19	0.75±0.32	1.13636	2.32±1.05 d	3.90±1.21	1.68103	124
Sirolimus	0.3 mg/m2 po liquid	6	Healthy male volunteers	100	22±3	74.2±6.1	NA	3.52±2.62 h	3.31±0.56	0.940341	34.5±41.2 b,h	41.0±7.7	1.18841	125
	1.0 mg/m2 po liquid	6	Healthy male volunteers	100	24±6	82.3±8.8	NA	11.7±4.7 h	11.1±1.9	0.948718	116±47 b,h	136±25	1.17241	125
	3.0 mg/m2 po liquid	6	Healthy male volunteers	100	23±4	74.5±3.6	NA	32.2±8.9 h	33.2±6.6	1.03106	276±125 b,h	410±76	1.48551	125
	5.0 mg/m2 po liquid	6	Healthy male volunteers	100	27±4	75.7±10.0	NA	47.6±14.2 h	55.4±9.3	1.16387	481±186 b,h	685±128	1.42412	125
	8.0 mg/m2 po liquid	6	Healthy male volunteers	100	24±4	74.8±7.5	NA	83.6±27.1 h	88.9±15.0	1.0634	876±234 b,h	1098±205	1.25342	125
	3.6 mg/m2 po liquid	12	Thai healthy volunteers	NA	20-41	45-86	18.0-32.9	25.3±6.2 h	32.7±4.1	1.29249	187.9±48.3 b,h	295.8±51.9	1.57424	126
	1-4 mg po qd tablet D1-3	9	Stable adult Chinese renal transplant patients	NA	23-61	NA	22.3-1.7	14.0±12.2 h	12.9±3.2	0.921429	189±158 b,h	203.4±65.1	1.07619	127
	2 mg po qd tablet	11	Healthy adult subjects	92	38.7±9.2	77.2±7.3	25.5±2.7	6.66±2.22 h	7.37±1.22	1.10661	178±28.7 a,h	178.5±36.3	1.00281	128
	2 mg po qd tablet	14	Healthy female participants	0	27-53	NA	23-32	5.39 h	7.37±1.22	1.36735	149 a,h	178.5±36.3	1.19799	107
	3.6 mg po qd tablet D1-14 with cyclosporine 240 mg/d po	21	Stable renal allograft transplant recipients	62	46±13.8	75.8±19.5	NA	37.1±13.3 h	31.3±5.57	0.843666	256.5±70.2 d,h	283.4±58.5	1.10487	129
	3.6 mg po qd liquid D1-14 with cyclosporine 240 mg/d po	21	Stable renal allograft transplant recipients	62	46±13.8	75.8±19.5	NA	25.3±8.8 h	25.05±4.60	0.990119	205.8±59.2 d,h	275.6±56.9	1.33916	129
	2 mg po qd tablet D1-14 with cyclosporine 100 mg/d po	NA	Adult renal transplant patients	NA	NA	NA	NA	15.0±4.9 h	13.4±3.6	0.893333	230±67 b,h	219.5±70.8	0.954348	130
	2 mg po qd liquid D1-14 with cyclosporine 100 mg/d po	NA	Adult renal transplant patients	NA	NA	NA	NA	14.4±5.3 h	17.4±4.0	1.20833	194±78 b,h	222.8±71.4	1.14845	130
	40 mg po tablet	6	Healthy male volunteers	100	NA	NA	NA	144±32 h	148±25	1.02778	2199±566 a,h	3626±511	1.64893	131
Abbreviations: Obs, observed; Pred, predicted; D, day of treatment; qd, once daily; bid, twice daily; tid, three times a day; qid, four times a day; iv, intravenously; po, orally; AUC, area under the curve; Cmax, the maximum concentration; CYP2C19, cytochrome P450 2C19; NMs, normal metabolizers; IMs, intermediate metabolizers; PMs, poor metabolizers; HSCT, hematopoietic stem cell transplantation;…
a, AUCµ; b, AUC24h; c, AUC6h; d, AUC12h; e, Cmin; f, AUC48h; g, AUC72h; h, ng/mL or ng·h/mL;

## Sheet: Table S4
Table S4. Comparison of pharmacokinetic parameters between observed and simulated data for the drug-drug-interactions models.
Victim drug	Perpetrator drug	n	Subjects	Male	Age	Weight	BMI	Cmax ratio			AUCτ ratio			Ref.
				(%)	(year)	(kg)	(kg/m2)	Obs	Pred	Pred/ Obs	Obs	Pred	Pred/ Obs
Busulfan 0.5 mg/kg qid for D-7 and -3	Phenytoin 5 mg/kg qid D -10 to -8 and 2.5 mg/kg bid D -7 to -4	9	Patients with either leukaemia or Hodgkin's disease	77.8	38-60	53-94	NA	0.95	0.76	0.8	0.77	0.56	0.73	132
Phenytoin 200 mg po qd D1-3 and D18-22, 250 mg iv qd D4 and D21	Fluconazole 200 mg po qd D8-23	20	Healthy male subjects	100	19-43	NA	NA	2.28 e	1.88	0.82	1.75 b	2.01	1.15	96
Phenytoin 250 mg po qd D5	Fluconazole 400 mg po qd D1-6	9	Healthy male subjects	100	22-35	NA	NA	2.32 e	3.4	1.47	1.33 f	1.61	1.21	97
Phenytoin 300 mg po qd D1-22	Itraconazole 200 mg po qd D8-18	16	Healthy male subjects	100	21-40	77.4	NA	1	1	1	1.10 g	1	0.91	98
Itraconazole 200 mg po qd D8-18	Phenytoin 300 mg po qd D1-22	16	Healthy male subjects	100	21-40	77.4	NA	0.17	0.28	1.65	0.07 g	0.13	1.86	98
Phenytoin 10.6 mg/kg po qd D1, 300 mg po qd D1-17	voriconazole 400 mg po bid D8-17	11	Healthy male volunteers	100	19-37	62-86	NA	1.68	1.48	0.88	1.85 b	1.61	0.87	99
Phenytoin 200 mg po qd D1	Posaconazole tablet 200 mg po qd D1	12	Healthy male volunteers	100	20-45	58.9-104.3	NA	0.95	1	1.05	1.02 b	1	0.98	100
Phenytoin 200 mg po qd D1-10	Posaconazole tablet 200 mg po qd D1-10	12	Healthy male volunteers	100	20-45	58.9-104.3	NA	1.31	1	0.76	1.34 b	1	0.75	100
Posaconazole tablet 200 mg po qd D1	Phenytoin 200 mg po qd D1	12	Healthy male volunteers	100	20-45	58.9-104.3	NA	0.88	0.97	1.1	0.88 b	0.97	1.1	100
Posaconazole tablet 200 mg po qd D1-10	Phenytoin 200 mg po qd D1-10	12	Healthy male volunteers	100	20-45	58.9-104.3	NA	0.56	0.7	1.25	0.48 b	0.56	1.17	100
Posaconazole tablet 300 mg po qd D14	Letermovir 480 mg po qd D1-14	16	Healthy female subjects	0	21-47	65.0-86.9	22.6-31.9	1.11	1	0.9	0.98 a	1	1.02	133
Letermovir 80 mg po bid D8-18	Tacrolimus 5 mg po qd D1 and D12	14	Healthy male subjects	100	36.1±6.0	NA	24.3±2.4	0.92	1	1.09	1.02 b	1.02	1	106
Letermovir 80 mg po bid D3-9	Cyclosporine 50 mg po qd D1 and D9	8	Healthy male subjects	100	31.9±8.1	NA	26.0±3.3	1.72	1.53	0.89	1.90 b	2.12	1.12	106
Letermovir 40 mg po bid D1-14	Cyclosporine 50 mg po qd D7 and D14	11	Healthy male subjects	100	32.1±7.5	NA	25.6±2.0	2.09	2.1	1	2.26 b	2.75	1.22	106
Letermovir 40 mg po bid D1-14	Cyclosporine 200 mg po qd D7 and D14	11	Healthy male subjects	100	32.1±7.5	NA	25.6±2.0	2.67	3.56	1.33	3.37 b	4.15	1.23	106
Cyclosporine 50 mg po qd D1 and D9	Letermovir 80 mg po bid D3-9	8	Healthy male subjects	100	31.9±8.1	NA	26.0±3.3	1.7	1.01	0.59	1.78 a	1.01	0.57	106
Cyclosporine 50 mg po qd D1 and D8	Letermovir 240 mg po bid D2-11	14	Healthy female participants	0	19-45	NA	22.4-30.9	1.08	1.03	0.95	1.66 a	1.13	0.68	107
Letermovir 240 mg po bid D1-8	Cyclosporine 200 mg po qd D8	14	Healthy female participants	0	27-59	NA	19.4-28.9	1.48	1.36	0.92	2.11 b	2.25	1.07	107
Sirolimus 2 mg po qd D1 and D8	Letermovir 480 mg po bid D1-16	14	Healthy female participants	0	27-53	NA	23.0-32.0	2.76	2.14	0.78	3.40 a	4.29	1.26	107
Fluconazole 400 mg po	Letermovir 480 mg po	14	Healthy female participants	0	19-55	46.5-87.8	19.8-31.3	0.95	1	1.05	1.03 a	1	0.97	108
Letermovir 480 mg po	Fluconazole 400 mg po	14	Healthy female participants	0	19-55	46.5-87.8	19.8-31.3	1.06	1.03	1.03	1.11 a	1.16	1.05	108
Midazolam 1 mg iv qd D4	Letermovir 240 mg po qd D1-6	16	Healthy female subjects	0	19-45	NA	19.6-25.5	1.05	1.01	0.96	1.47 a	1.31	0.89	134
Midazolam 1 mg iv qd D6	Letermovir 240 mg po qd D1-6	16	Healthy female subjects	0	19-45	NA	19.6-25.5	1.72	1.09	0.63	2.25 a	1.46	0.65	134
Letermovir 480 mg qd D1-18	Itraconazole 200 mg D15-18	14	Healthy female subjects	0	23-55	NA	19.1-32.0	1.21	1.1	0.91	1.33 b	1.31	0.98	111
Itraconazole 200 mg D15-18	Letermovir 480 mg qd D1-18	14	Healthy female subjects	0	23-55	NA	19.1-32.0	0.84	0.92	1.1	0.76 b	0.66	0.87	111
Midazolam 2 mg po qd D1	Aprepitant 125 mg po qd D1	16	Healthy male subjects	100	20-43	59-99	NA	1.46	1.11	0.76	2.27 a	1.52	0.67	135
Midazolam 2 mg po qd D1 and D5	Aprepitant 125 mg po qd D1, 80 mg D2-5	16	Healthy male subjects	100	20-43	59-99	NA	1.94	1.25	0.64	3.30 a	1.79	0.54	135
Midazolam 2 mg po qd D1	Aprepitant 40 mg po qd D1	16	Healthy male subjects	100	20-43	59-99	NA	1.21	1.09	1.09	1.22 a	1.36	1.11	135
Midazolam 2 mg po qd D1 and D5	Aprepitant 40 mg po qd D1, 25 mg D2-5	16	Healthy male subjects	100	20-43	59-99	NA	1.05	1.14	1.09	1.02 a	1.42	1.39	135
Midazolam 2 mg iv qd D1	Aprepitant 125 mg po qd D1	14	Healthy subjects	75	18-40	57-91	NA	0.87	1	1.15	0.97 a	1	1.03	136
Midazolam 2 mg iv qd D1 and D4	Aprepitant 125 mg po qd D1, 80 mg D2-3	14	Healthy subjects	75	18-40	57-91	NA	0.8	1.01	1.26	1.25 a	1.12	0.9	136
Midazolam 2 mg iv qd D1, 4, 8	Aprepitant 125 mg po qd D1, 80 mg D2-3	14	Healthy subjects	75	18-40	57-91	NA	1.08	1	0.93	0.81 a	1	1.23	136
Midazolam 2 mg iv qd D1, 4, 8, and 15	Aprepitant 125 mg po qd D1, 80 mg D2-3	14	Healthy subjects	75	18-40	57-91	NA	1.09	1	0.92	0.96 a	1	1.04	136
Midazolam 2 mg po qd D1	Fosaprepitant 150 mg iv D1	10	Healthy adult subjects	60	18-44	60.4-99.1	NA	1.17	1.61	1.38	1.77 b	1.9	1.07	137
Midazolam 2 mg po qd D1 and D4	fosaprepitant 150 mg iv D1	10	Healthy adult subjects	60	18-44	60.4-99.1	NA	0.96	1	1.04	1.02 b	1.08	1.08	137
Warfarin 5 mg po qd D1-28	Aprepitant 125 mg po qd D1, 80 mg D2-3	25	Healthy subjects	92	21-45	59.3-96.9	NA	0.96	1	1.04	0.96 b	1.01	1.05	138
Warfarin 5 mg po qd D1-28	Aprepitant 125 mg po qd D1, 80 mg D2-3	25	Healthy subjects	92	21-45	59.3-96.9	NA	1.04	1	0.96	1.05 b	1.01	0.96	138
Cyclosporine 100 mg po bid D1-8	Voriconazole 200 mg po bid D1-8	14	Renal transplant patients	85.7	20-71	50-95	NA	1.13	1.2	1.06	1.70 d	1.81	1.06	120
Sirolimus 1-4 mg po qd tablet D1-3	Cyclosporine 50 mg po bid D1-3	9	Stable adult Chinese renal transplant patients	NA	23-61	NA	22.3-1.7	1.02	1.08	1.05	1.15 b	1.08	0.94	127
Sirolimus 0.5 mg po qd tablet D1	Ritonavir 100 mg po qd D1-15	11	Healthy adult subjects	92	38.7±9.2	77.2±7.3	25.5±2.7	6.4	5.53	0.86	3.80 a	4.29	1.13	128
Abbreviations: D, day of treatment according to the numbering in the reference; qod, once every other day; qd, once daily; bid, twice daily; po, orally; CYP2C19, cytochrome P450 2C19; NMs, normal metabolizers; IMs, intermediate metabolizers; PMs, poor metabolizers; NA, not available; Obs, observed; Pred, predicted; AUC, the area under the curve; Cmax, the maximum concentration.
a, AUCµ; b, AUC24h; c, AUC48h; d, AUC12h; e, Cmin; f, AUC48h; g, AUC72h.
